# Supplementary material for: Sacha Inchi (Plukenetia volubilis L.) Protein Hydrolysate as a New Ingredient of Functional Foods
Source: Foods. 2024 Jun 27;13(13):2045. doi: 10.3390/foods13132045 (PMC11241537; doi:10.3390/foods13132045)
Supplement: Supplementary file 1 [file foods-13-02045-s001.zip]

Archive with 1 entries (1 files):
- foods-3072501-supplementary.pdf
